# Supplementary material for: Detecting ecological traps in human‐altered landscapes: A case study of the thick‐billed longspur nesting in croplands
Source: Ecol Evol. 2023 Apr 18;13(4):e9993. doi: 10.1002/ece3.9993 (PMC10111173; doi:10.1002/ece3.9993)
Supplement: Supplementary file 1 — Appendix S1 [file ECE3-13-e9993-s003.zip]

Archive with 3 entries (3 files):
- ece39993-sup-0001-AppendixS1.docx
- ece39993-sup-0003-FigureA1.png
- ece39993-sup-0004-FigureA2.png
