# Supplementary material for: Detecting ecological traps in human‐altered landscapes: A case study of the thick‐billed longspur nesting in croplands
Source: Ecol Evol. 2023 Apr 18;13(4):e9993. doi: 10.1002/ece3.9993 (PMC10111173; doi:10.1002/ece3.9993)
Supplement: Supplementary file 2 — Appendix S2 [file ECE3-13-e9993-s001.zip]

Archive with 2 entries (2 files):
- ece39993-sup-0002-AppendixS2.docx
- ece39993-sup-0005-FigureB1.png
