# Supplementary material for: Detecting ecological traps in human‐altered landscapes: A case study of the thick‐billed longspur nesting in croplands
Source: Ecol Evol. 2023 Apr 18;13(4):e9993. doi: 10.1002/ece3.9993 (PMC10111173; doi:10.1002/ece3.9993)
Supplement: Supplementary file 3 — Appendix S3 [file ECE3-13-e9993-s002.zip]

Archive with 4 entries (4 files):
- ece39993-sup-0006-FigureS1.png
- ece39993-sup-0007-FigureS2.png
- ece39993-sup-0008-FigureS3.png
- ece39993-sup-0009-Supinfo.docx
